# Supplementary material for: Genetic evidence for prevalence of alloparental care in a socially monogamous biparental cichlid fish, Perissodus microlepis, from Lake Tanganyika supports the “selfish shepherd effect” hypothesis
Source: Ecol Evol. 2016 Mar 21;6(9):2843–53. doi: 10.1002/ece3.2089 (PMC4863010; doi:10.1002/ece3.2089)
Supplement: Supplementary file 2 — Table S1. Raw dataset (the COLONY input files) of six microsatellites including data on allele frequencies, marker type error rates, female parent genotypes, male parent genotypes and offspring genotypes. Parental fish ID is as follows: b1 (10995: male parent [M], 10996: female parent [F]), b2 (11001 [M], 11002 [F]), b3 (11015 [M], 11016 [F]), b4 (11025 [M], 11026 [F]), b5 (11031 [M], 11032[F]), b6 (11040 [M], 11039 [F]), b7 (11043 [M], 11044 [F]), and b8 (11035 [M], 11036 [F]). [file ECE3-6-2843-s002.xlsx]

## Sheet: Allele frequencies
151	153	155	161	163	169	171	173	175	177	179	185	189
0.0000	0.1848	0.0000	0.3261	0.1957	0.0435	0.0109	0.0000	0.1957	0.0109	0.0326	0.0000	0.0000
237	245	249	251	253	257	259	261	265	269	271	273	277	279	281	283	295	297	299	301	321
0.0000	0.0000	0.0000	0.0000	0.5000	0.0217	0.0217	0.0000	0.0000	0.0109	0.0000	0.1522	0.0652	0.0109	0.0652	0.0000	0.0870	0.0000	0.0217	0.0109	0.0326
182	194	196	200	202	204	206	214	222	224	226	228	232	234	238	244	254
0.0000	0.0000	0.4022	0.0326	0.0326	0.0543	0.2935	0.0217	0.0109	0.0000	0.0217	0.0000	0.0543	0.0435	0.0326	0.0000	0.0000
295	301	303	305	309	311	317	319	323	325	329	331	333	335	337	339	341	343	345	353
0.0217	0.0000	0.1087	0.2283	0.1304	0.0000	0.0109	0.0000	0.0000	0.0109	0.1413	0.0326	0.0543	0.0000	0.0435	0.0326	0.1196	0.0326	0.0109	0.0217
207	213	215	217	221	223	225	227	229	235	237	241	245	247	249
0.0000	0.0000	0.0109	0.0217	0.0000	0.0000	0.0543	0.0000	0.0000	0.3587	0.0109	0.0000	0.2065	0.3152	0.0217
93	97	99	101	105	111	113	115	117	119	121	123	125	127	129	131	135
0.0000	0.0000	0.0000	0.0000	0.2500	0.0652	0.0000	0.0978	0.0326	0.1304	0.2283	0.0870	0.0109	0.0217	0.0435	0.0109	0.0217

## Sheet: Marker type error rates
UNH2101	Abur44	Abur98	Abur117	Abur25	Abur61
0	0	0	0	0	0
0	0	0	0	0	0
0	0	0	0	0	0

## Sheet: Female parent genotypes
11036	161	163	253	273	200	206	305	309	245	247	105	121
10996	161	179	281	295	206	206	305	341	245	247	121	123
11002	161	163	253	295	196	234	303	329	215	247	105	111
11016	161	179	259	295	196	206	303	329	235	245	105	119
11026	153	175	253	253	196	206	329	341	225	235	111	119
11032	161	169	253	253	206	226	329	329	235	247	111	121
11039	161	175	253	273	196	232	317	329	235	235	119	131
11044	153	175	253	273	196	206	305	305	235	247	119	119

## Sheet: Male parent genotypes
11035	163	163	253	253	206	214	295	305	235	247	105	117
10995	153	175	253	273	202	206	339	341	245	249	121	127
11001	161	161	253	253	196	196	329	333	247	247	105	129
11015	161	161	253	273	206	226	303	333	247	247	115	121
11025	153	175	253	321	196	206	305	325	247	247	105	117
11031	175	175	257	281	206	232	331	333	245	245	105	121
11040	161	179	253	253	196	200	305	343	235	247	111	121
11043	161	161	253	273	196	206	303	339	217	245	121	123

## Sheet: Offspring genotypes
01_1100102	161	175	253	273	196	196	309	329	235	247	119	121
02_1100102	161	163	253	253	196	196	305	305	235	235	119	123
03_1100102	163	175	253	295	196	204	295	325	247	247	105	121
04_1100102	161	163	253	281	196	196	305	343	225	247	119	123
05_1100102	153	169	273	281	196	196	305	343	225	235	123	129
06_1100102	161	169	253	273	196	196	305	305	225	247	119	123
07_1100102	161	163	273	281	196	206	305	331	225	247	121	129
08_1100102	161	163	273	281	196	206	305	305	225	235	123	129
09_1100102	161	161	253	253	196	234	303	333	247	247	105	129
10_1100102	161	163	253	253	196	196	331	343	235	235	119	123
11_1100102	161	161	253	253	196	196	329	333	247	247	105	129
12_1100102	161	163	253	281	196	196	305	331	235	247	123	129
13_1100102	161	163	253	253	196	234	303	333	247	247	105	105
14_1100102	153	169	253	253	196	196	303	333	235	247	105	113
15_1100102	153	163	273	281	196	196	305	331	225	235	119	123
16_1100102	161	169	253	253	196	206	305	305	235	247	119	123
17_1100102	163	179	253	273	204	206	295	325	247	247	119	121
18_1100102	161	163	253	253	196	196	329	333	247	247	111	129
19_1100102	161	163	253	295	196	196	329	329	247	247	105	111
20_1100102	161	163	253	253	196	196	305	343	225	235	119	121
21_1100102	161	169	273	281	196	196	305	331	235	235	123	131
22_1100102	161	163	253	273	196	196	331	343	225	235	123	129
23_1100102	161	161	253	295	196	196	329	329	247	247	111	129
24_1100102	163	179	273	273	196	196	309	329	235	247	119	121
25_1100102	161	161	253	295	196	196	329	333	247	247	105	129
26_1100102	161	163	253	253	196	196	303	329	247	247	105	129
27_1100102	161	163	253	281	196	196	305	305	225	247	119	123
28_1100102	161	163	253	295	196	234	329	329	247	247	105	129
29_1100102	161	179	273	273	196	204	309	329	235	247	105	119
30_1100102	153	169	253	281	196	196	305	305	225	247	119	121
32_1100102	161	163	253	253	196	196	329	329	247	247	105	111
33_1100102	161	161	253	295	196	234	303	329	215	247	105	129
35_1100102	153	161	253	253	196	196	303	329	235	247	105	129
36_1100102	161	161	253	253	196	196	303	333	247	247	105	129
37_1100102	161	163	253	253	196	196	329	329	215	247	111	129
38_1100102	153	163	253	281	196	196	305	305	225	247	123	129
39_1100102	161	161	253	295	196	196	303	333	215	247	105	111
41_1100102	161	161	253	295	196	196	303	333	247	247	105	105
42_1100102	161	163	253	295	196	234	329	329	215	247	105	111
43_1100102	161	169	253	281	196	206	305	305	225	247	119	121
44_1100102	161	161	253	253	196	196	303	329	215	247	105	105
45_1100102	161	161	253	295	196	234	329	333	247	247	105	111
46_1100102	153	163	253	273	196	196	305	331	235	235	119	121
47_1100102	161	161	253	295	196	196	329	333	215	247	105	129
48_1100102	153	169	253	273	196	204	000	000	235	247	105	129
49_1100102	161	161	253	295	196	196	303	333	247	247	111	129
50_1100102	153	163	253	253	196	196	305	305	225	235	121	129
51_1100102	153	169	253	273	196	196	331	343	225	235	121	129
52_1100102	161	161	253	253	196	196	309	329	235	247	115	121
53_1100102	161	163	253	295	196	234	303	329	247	247	105	105
54_1100102	161	169	253	253	196	196	329	353	235	245	115	119
55_1100102	163	179	253	295	196	196	309	329	247	247	105	121
56_1100102	163	175	273	273	196	204	309	329	235	247	105	105
57_1100102	161	163	273	281	196	196	305	331	235	235	121	129
58_1100102	161	163	273	281	196	196	305	331	225	235	119	121
59_1100102	169	169	253	253	196	196	329	329	235	245	115	115
60_1100102	161	161	253	253	196	234	329	333	215	247	105	105
61_1100102	153	163	253	273	196	196	305	305	235	247	123	129
62_1100102	161	161	253	253	196	234	303	333	247	247	105	111
63_1100102	161	163	253	295	196	234	329	329	247	247	105	111
01_1099596	161	175	273	281	202	206	341	341	247	249	121	121
02_1099596	000	000	253	273	202	204	333	341	247	249	121	121
03_1099596	153	179	273	295	206	206	295	305	245	247	121	123
04_1099596	153	161	273	295	202	206	305	305	245	249	123	127
05_1099596	000	000	273	281	202	202	323	341	245	245	121	121
06_1099596	000	000	273	295	000	000	305	305	245	245	121	127
08_1099596	153	161	273	281	206	206	339	341	247	249	121	123
09_1099596	175	179	273	273	202	206	305	341	245	249	123	127
10_1099596	153	179	273	295	202	206	339	341	245	245	121	121
11_1099596	153	161	273	295	202	206	341	341	247	249	121	123
12_1099596	153	161	273	295	202	206	305	341	247	249	121	121
13_1099596	153	161	273	295	206	206	303	341	245	249	000	000
14_1099596	000	000	273	295	206	206	295	341	247	249	121	121
15_1099596	153	179	273	295	202	206	305	341	247	249	121	121
16_1099596	161	175	273	281	206	206	339	341	245	249	123	127
17_1099596	161	175	271	295	206	206	305	305	245	249	123	127
18_1099596	153	179	273	295	206	226	303	341	245	245	121	127
19_1099596	161	175	253	253	202	206	305	329	245	249	123	127
20_1099596	153	179	273	281	206	206	305	339	245	249	123	127
21_1099596	153	161	273	281	000	000	000	000	247	249	121	127
22_1099596	153	161	273	281	202	206	305	329	245	245	121	127
24_1099596	153	161	273	281	206	206	295	329	000	000	123	127
25_1099596	161	175	251	273	000	000	000	000	245	249	121	121
26_1099596	153	161	273	281	202	206	305	341	245	247	121	123
27_1099596	000	000	273	295	206	206	295	341	245	247	000	000
28_1099596	153	161	281	281	202	202	295	341	247	249	119	121
29_1099596	153	179	273	281	206	206	305	339	245	245	121	127
30_1099596	153	179	000	000	196	202	305	341	000	000	121	121
01_1101516	161	179	253	259	196	226	329	333	235	247	105	115
02_1101516	161	161	259	273	206	226	303	333	245	247	119	121
03_1101516	161	161	253	259	196	226	303	303	235	247	105	115
04_1101516	153	175	273	299	206	206	309	325	235	247	119	121
05_1101516	153	175	253	273	196	206	325	329	235	247	105	121
06_1101516	161	169	273	273	196	196	303	331	235	245	111	119
07_1101516	161	179	273	295	196	226	303	333	245	247	115	119
08_1101516	153	175	273	299	196	206	309	337	245	247	105	115
09_1101516	161	161	253	295	196	206	303	329	235	247	105	115
10_1101516	161	179	253	259	196	196	329	333	235	247	105	115
11_1101516	161	179	253	295	206	226	329	333	245	247	119	121
12_1101516	161	179	253	259	196	196	303	303	245	247	105	115
13_1101516	161	179	259	273	196	226	303	329	235	247	115	119
14_1101516	161	161	259	273	196	196	303	303	245	247	115	119
15_1101516	161	161	253	295	206	226	303	333	235	247	115	119
16_1101516	153	153	253	273	206	232	309	337	245	247	119	121
17_1101516	161	161	259	273	196	206	303	333	215	237	111	127
18_1101516	161	161	253	259	196	226	303	329	245	247	105	115
19_1101516	161	179	273	295	196	206	303	329	235	247	105	115
20_1101516	161	161	253	259	206	226	303	303	245	247	115	119
21_1101516	161	179	253	259	196	196	303	333	235	247	119	121
22_1101516	153	175	273	299	196	232	309	337	245	247	119	121
23_1101516	161	161	253	295	206	226	303	303	245	247	105	121
24_1101516	161	161	253	259	196	226	000	000	235	245	111	119
25_1101516	000	000	253	295	196	206	000	000	235	245	111	127
26_1101516	161	179	253	259	196	206	329	333	235	235	123	129
27_1101516	161	179	259	273	206	226	303	303	235	247	119	121
28_1101516	161	179	253	295	206	226	303	333	245	247	105	115
29_1101516	161	161	259	273	196	226	303	303	235	247	119	121
30_1101516	161	161	253	259	196	206	329	333	235	247	105	115
31_1101516	161	179	259	273	196	206	329	333	235	247	115	119
33_1101516	000	000	253	273	196	232	329	337	235	247	119	121
34_1101516	161	161	253	259	196	196	303	303	235	247	105	121
35_1101516	161	161	253	259	196	206	303	333	235	247	105	121
36_1101516	161	161	273	295	206	226	303	329	245	247	105	115
37_1101516	161	179	259	273	196	226	303	303	000	000	105	121
38_1101516	161	179	253	259	206	226	329	333	245	247	105	115
39_1101516	161	161	259	273	196	206	303	333	235	247	115	119
40_1101516	153	153	273	299	206	232	309	325	241	249	115	119
41_1101516	000	000	253	273	206	232	329	337	237	245	115	127
42_1101516	161	163	273	281	196	196	305	331	245	247	119	121
43_1101516	161	179	273	295	196	226	303	333	215	237	111	119
44_1101516	161	179	253	295	196	226	333	333	245	247	119	121
45_1101516	161	161	253	295	196	196	303	333	245	247	105	121
46_1101516	161	179	259	273	196	196	303	303	245	247	105	115
47_1101516	161	161	259	273	196	206	329	333	245	247	119	121
48_1101516	161	161	259	273	196	226	303	303	235	245	115	127
49_1101516	000	000	259	273	206	226	303	329	245	247	119	121
50_1101516	000	000	253	295	196	226	303	333	235	247	105	121
51_1101516	161	161	253	295	206	226	303	329	245	247	105	115
52_1101516	000	000	253	259	196	196	303	303	237	245	111	127
53_1101516	161	179	273	295	196	226	309	339	237	245	111	119
54_1101516	161	161	273	295	196	226	303	333	235	247	105	121
55_1101516	161	161	253	259	196	196	303	333	245	247	105	121
56_1101516	153	153	253	273	196	232	325	329	235	247	115	119
57_1101516	000	000	253	273	206	232	309	325	245	247	119	121
58_1101516	000	000	253	259	196	206	329	333	237	245	115	119
59_1101516	153	153	273	299	196	206	309	325	245	247	115	119
60_1101516	000	000	273	295	196	196	303	333	235	247	119	121
61_1101516	000	000	259	273	196	206	303	303	245	247	105	115
62_1101516	161	179	253	259	196	196	303	329	245	247	105	121
63_1101516	161	161	253	259	196	226	303	303	235	247	119	121
64_1101516	153	175	273	299	196	232	309	337	245	247	119	121
65_1101516	000	000	253	259	196	206	303	333	235	245	111	127
66_1101516	000	000	259	273	206	226	303	333	215	237	115	127
67_1101516	161	179	273	295	196	206	329	333	245	247	115	119
68_1101516	153	153	253	273	196	206	309	325	245	247	119	121
69_1101516	000	000	253	273	206	232	325	329	000	000	119	121
70_1101516	161	179	259	273	206	226	329	333	235	247	105	115
71_1101516	161	179	253	259	196	206	329	333	235	247	105	115
72_1101516	161	161	253	259	196	226	329	333	235	245	111	127
73_1101516	000	000	253	259	206	226	329	333	235	247	105	115
74_1101516	000	000	273	299	206	232	325	329	235	247	105	115
75_1101516	000	000	273	295	196	226	303	303	235	245	111	127
76_1101516	161	179	253	295	206	226	303	329	235	247	119	121
77_1101516	000	000	253	295	196	206	303	303	235	247	119	121
78_1101516	000	000	259	273	206	226	303	303	235	247	119	121
79_1101516	161	179	253	295	206	226	303	329	235	245	111	127
80_1101516	161	161	253	259	196	226	303	329	235	245	115	119
81_1101516	000	000	253	273	196	206	329	337	235	247	115	119
82_1101516	000	000	273	299	196	206	309	337	235	247	105	115
83_1101516	000	000	273	295	196	206	303	303	235	245	111	127
84_1101516	161	179	253	295	196	196	303	333	245	247	115	119
85_1101516	161	161	259	273	196	206	303	303	245	247	105	115
86_1101516	000	000	273	295	206	226	303	329	245	247	115	119
87_1101516	161	161	273	295	196	196	303	303	245	247	105	115
88_1101516	153	153	273	299	196	206	325	329	235	247	105	121
89_1101516	000	000	253	259	196	196	303	329	245	247	119	121
90_1101516	000	000	259	273	196	196	303	303	245	247	105	121
91_1101516	000	000	253	273	206	206	325	329	215	237	111	127
01_1102526	153	153	253	253	196	196	305	341	235	247	105	119
02_1102526	153	153	253	321	196	196	325	341	225	247	105	111
03_1102526	153	175	253	321	196	196	325	329	225	247	105	119
04_1102526	153	153	253	253	196	196	305	341	225	247	105	111
05_1102526	153	175	253	253	196	196	325	329	000	000	111	117
06_1102526	153	175	253	321	196	196	325	329	225	247	105	119
07_1102526	175	175	253	321	196	196	305	341	225	247	111	117
08_1102526	175	175	253	321	196	196	305	341	225	247	105	119
09_1102526	153	153	253	253	196	196	325	329	225	247	105	119
10_1102526	153	175	253	253	196	196	305	329	235	247	105	111
11_1102526	175	175	253	321	196	196	305	341	225	247	117	119
12_1102526	175	175	253	253	196	196	325	341	225	247	105	119
13_1102526	153	175	253	321	196	196	305	329	225	247	105	111
14_1102526	175	175	253	253	196	196	325	329	225	247	117	119
15_1102526	161	161	253	253	196	204	305	309	235	235	117	125
16_1102526	153	175	253	253	196	196	325	329	235	247	111	117
17_1102526	175	175	253	321	196	196	325	329	225	247	105	111
18_1102526	175	175	253	253	196	196	325	329	235	247	105	111
19_1102526	175	175	253	253	196	196	325	329	235	247	105	119
20_1102526	153	175	253	321	196	196	305	329	000	000	105	111
21_1102526	153	175	253	321	196	196	325	341	000	000	111	117
22_1102526	153	175	253	321	196	196	305	341	235	247	111	117
23_1102526	153	175	253	321	196	196	305	341	225	247	105	119
24_1102526	153	175	253	321	196	196	305	341	225	247	111	117
25_1102526	153	153	253	253	196	196	325	329	235	247	117	119
26_1102526	153	153	253	321	196	196	325	329	235	247	105	111
27_1102526	175	175	253	253	196	196	305	329	225	247	105	111
28_1102526	175	175	253	321	196	196	305	341	225	247	105	111
29_1102526	153	175	253	321	196	196	305	341	225	247	105	119
30_1102526	175	175	253	321	196	196	305	329	225	247	117	119
31_1102526	153	175	253	321	196	196	305	341	225	247	111	117
32_1102526	153	175	253	321	196	196	305	341	225	247	105	119
33_1102526	175	175	253	321	196	196	305	341	235	247	111	117
34_1102526	153	175	253	321	196	196	305	329	235	247	105	119
35_1102526	153	175	253	321	196	196	305	329	225	247	105	111
36_1102526	153	175	253	253	196	196	305	341	225	247	111	117
37_1102526	153	153	253	253	196	196	305	341	235	247	111	117
39_1102526	153	153	253	321	196	196	305	329	225	247	117	119
40_1102526	153	175	253	253	196	196	305	341	225	247	117	119
41_1102526	153	153	253	253	196	196	325	329	235	247	105	119
42_1102526	153	175	253	253	196	196	305	329	235	247	111	117
43_1102526	153	161	253	253	196	202	329	331	235	247	115	125
02_1103132	169	175	253	257	206	206	329	333	235	245	121	121
03_1103132	169	175	253	257	206	226	329	333	235	245	111	121
04_1103132	161	175	253	257	206	232	329	331	235	245	105	121
05_1103132	161	175	253	257	226	232	329	333	245	247	121	121
06_1103132	169	175	253	281	206	206	329	333	235	245	105	111
07_1103132	000	000	253	257	206	206	329	333	235	245	105	111
08_1103132	161	175	253	281	206	206	329	331	245	247	105	121
10_1103132	000	000	253	257	206	226	329	333	235	245	111	121
11_1103132	169	175	253	257	206	206	329	333	235	245	105	111
12_1103132	169	175	253	281	206	206	329	333	245	247	121	121
13_1103132	000	000	253	281	000	000	329	333	235	245	111	121
14_1103132	000	000	253	257	226	232	329	333	235	245	121	121
15_1103132	000	000	253	253	226	232	329	331	217	217	93	93
16_1103132	000	000	253	281	206	226	329	331	235	245	105	111
17_1103132	161	175	253	281	206	226	329	331	235	245	105	111
18_1103132	000	000	253	281	226	232	329	331	245	247	105	111
19_1103132	179	179	253	257	196	196	333	341	225	235	105	119
20_1103132	169	175	253	257	206	226	329	333	235	245	111	121
21_1103132	161	179	257	283	196	206	333	341	000	000	105	119
22_1103132	169	175	253	281	206	206	329	331	235	245	111	121
23_1103132	000	000	253	257	226	232	329	331	245	247	105	111
24_1103132	169	175	253	281	226	232	329	331	245	247	111	121
25_1103132	000	000	253	257	226	232	329	331	235	245	111	121
26_1103132	000	000	000	000	206	206	329	333	245	247	105	121
27_1103132	161	175	253	281	206	232	329	331	235	245	105	121
28_1103132	161	175	253	281	206	206	329	333	245	247	105	121
30_1103132	179	179	253	273	196	206	341	341	225	235	105	119
31_1103132	161	179	253	257	196	206	329	341	000	000	000	000
32_1103132	161	179	253	273	196	206	341	341	235	245	000	000
33_1103132	161	175	253	273	226	232	329	331	245	247	111	121
34_1103132	161	175	253	281	206	226	329	333	235	245	105	121
35_1103132	161	175	253	257	206	206	329	333	245	247	111	121
36_1103132	169	175	253	281	206	226	329	333	235	245	111	121
37_1103132	000	000	253	257	226	232	329	333	235	245	111	121
38_1103132	000	000	253	257	206	232	329	333	245	247	121	121
39_1103132	000	000	253	257	206	206	329	333	235	245	105	111
40_1103132	161	175	253	281	206	226	329	333	245	247	111	121
41_1103132	153	153	253	273	196	206	305	317	247	247	105	127
42_1103132	169	175	253	281	226	232	329	333	235	245	105	111
43_1103132	169	175	253	257	226	232	329	333	235	245	121	121
44_1103132	161	175	253	257	206	232	329	331	235	245	105	111
45_1103132	169	175	253	281	206	226	329	331	235	245	105	121
46_1103132	000	000	253	281	226	232	329	331	245	247	121	121
47_1103132	161	175	253	257	206	232	329	333	245	247	121	121
48_1103132	169	175	253	281	226	232	329	331	235	245	105	111
49_1103132	000	000	253	257	226	232	329	331	235	245	111	121
50_1103132	169	175	253	281	206	232	329	333	245	247	121	121
51_1103132	169	175	253	257	206	226	329	333	245	247	105	111
52_1103132	161	175	253	281	206	232	329	333	235	245	105	121
53_1103132	169	175	253	257	206	206	329	331	235	245	111	121
55_1103132	161	175	253	281	206	226	329	331	245	247	121	121
56_1103132	161	175	253	281	206	232	329	331	235	245	111	121
57_1103132	169	175	253	281	206	232	329	331	245	247	111	121
58_1103132	161	175	253	257	206	232	329	333	235	245	111	121
59_1103132	161	175	253	257	206	232	329	331	245	247	121	121
60_1103132	169	175	253	257	000	000	329	333	245	247	121	121
61_1103132	153	175	253	273	196	196	309	329	000	000	105	115
62_1103132	179	179	257	283	196	232	341	341	225	235	105	119
63_1103132	169	175	253	281	206	232	329	331	245	247	105	121
64_1103132	161	175	253	257	226	232	329	333	235	245	105	111
65_1103132	161	175	253	281	206	232	329	331	235	245	121	121
66_1103132	161	175	253	257	206	232	329	331	235	245	105	111
67_1103132	161	175	253	257	000	000	329	333	235	245	105	111
68_1103132	161	175	253	281	206	226	329	333	235	245	105	121
69_1103132	161	175	253	257	206	226	329	333	235	245	111	121
70_1103132	161	175	253	281	206	206	329	333	245	247	111	121
71_1103132	175	175	253	253	196	206	305	317	247	247	105	127
72_1103132	161	161	253	273	196	214	305	309	247	247	105	111
73_1103132	161	175	253	257	206	206	329	333	235	245	105	121
74_1103132	161	179	257	283	196	206	341	341	235	245	105	119
75_1103132	161	175	000	000	206	226	329	331	235	245	121	121
76_1103132	169	175	253	281	226	232	329	331	235	245	121	121
78_1103132	161	161	253	273	206	206	341	341	225	235	105	119
79_1103132	161	179	253	273	196	206	341	341	225	235	105	121
80_1103132	169	175	253	257	206	226	329	333	235	245	121	121
81_1103132	161	175	253	257	226	232	329	333	245	247	105	111
82_1103132	161	175	253	281	206	226	329	333	235	245	111	121
83_1103132	161	175	253	257	206	226	329	333	245	247	121	121
84_1103132	169	175	253	281	226	232	329	331	235	245	105	111
86_1103132	161	175	253	253	194	206	309	329	235	247	105	111
87_1103132	169	175	253	281	226	232	329	333	235	245	121	121
88_1103132	161	175	253	281	206	206	329	333	235	245	111	121
89_1103132	161	175	253	281	000	000	329	331	245	247	105	121
91_1103132	169	175	253	257	206	232	329	331	235	245	105	111
92_1103132	161	175	253	281	206	206	329	331	245	247	111	121
93_1103132	000	000	000	000	196	206	301	301	235	247	111	119
94_1103132	161	175	253	281	000	000	329	333	245	247	121	121
95_1103132	153	175	253	277	196	200	329	333	225	235	115	119
96_1103132	169	175	253	281	226	232	329	331	245	247	121	121
97_1103132	169	175	253	257	206	226	329	331	235	245	105	121
98_1103132	169	175	253	281	226	232	329	331	235	245	121	121
99_1103132	161	161	253	273	196	196	341	341	225	235	105	119
100_1103132	169	175	253	281	206	232	329	331	245	247	000	000
101_1103132	153	175	253	321	196	196	305	309	245	247	000	000
102_1103132	161	175	253	281	206	232	329	333	235	245	105	121
103_1103132	161	175	253	281	226	232	329	331	235	245	111	121
104_1103132	169	175	253	281	206	232	000	000	245	247	121	121
105_1103132	169	175	253	281	206	232	329	331	235	245	121	121
106_1103132	161	175	253	257	206	226	329	331	245	247	111	121
107_1103132	161	175	253	281	206	206	329	331	235	245	105	121
108_1103132	161	175	253	257	206	206	329	331	235	245	105	111
109_1103132	161	175	253	281	226	232	329	333	235	245	121	121
110_1103132	161	175	253	257	206	206	329	333	245	247	121	121
111_1103132	161	179	253	253	206	206	333	341	225	235	000	000
112_1103132	161	179	253	257	206	206	341	341	235	245	105	121
113_1103132	161	175	253	257	206	226	305	329	235	245	105	121
114_1103132	161	161	253	257	206	206	333	341	235	245	105	121
115_1103132	169	175	253	281	226	232	000	000	245	247	105	111
117_1103132	169	175	253	281	206	206	000	000	235	245	121	121
118_1103132	169	175	000	000	206	206	000	000	245	247	105	111
119_1103132	175	175	253	253	196	206	317	325	000	000	105	127
120_1103132	161	175	253	281	206	206	329	333	000	000	121	121
121_1103132	161	175	253	257	226	232	329	333	000	000	105	121
01_1103940	161	175	253	273	200	232	317	343	235	247	111	131
02_1103940	161	175	253	273	196	200	317	343	235	247	111	119
03_1103940	161	175	253	273	196	232	329	343	235	235	111	119
04_1103940	161	161	253	273	196	232	329	343	235	235	121	131
05_1103940	161	179	253	273	196	196	317	343	235	235	121	131
06_1103940	161	161	253	273	196	196	329	343	235	235	119	121
07_1103940	161	161	253	273	200	232	305	317	235	247	111	119
08_1103940	161	161	253	273	196	200	305	329	235	235	121	131
09_1103940	161	175	253	273	196	232	317	343	235	235	119	121
10_1103940	161	179	253	273	200	232	305	329	235	235	121	131
11_1103940	155	185	000	000	000	000	301	301	217	217	99	99
12_1103940	153	161	253	253	206	238	305	309	235	245	105	123
13_1103940	175	179	253	273	196	232	305	317	235	235	111	119
14_1103940	153	175	277	281	196	206	305	305	225	229	105	115
15_1103940	161	175	253	273	200	232	317	343	235	235	105	119
16_1103940	155	155	000	000	000	000	301	301	217	217	99	99
17_1103940	161	161	253	273	196	200	305	317	235	235	121	131
18_1103940	175	175	273	299	196	206	305	329	235	247	105	119
19_1103940	161	173	245	257	244	254	319	319	215	217	97	97
20_1103940	161	175	253	273	200	232	317	343	235	247	121	131
21_1103940	161	161	253	273	196	232	317	343	235	247	121	131
22_1103940	153	161	295	295	204	232	305	331	235	245	117	121
23_1103940	161	175	253	273	196	196	329	343	235	247	119	121
24_1103940	161	179	253	273	196	196	317	343	235	235	111	119
25_1103940	155	185	000	000	000	000	301	301	217	217	99	99
26_1103940	169	169	253	273	196	204	305	339	225	235	115	115
27_1103940	161	175	253	273	196	196	305	317	235	247	111	131
28_1103940	175	179	253	273	196	196	305	329	235	235	111	131
29_1103940	161	175	253	273	200	232	305	317	235	235	121	131
30_1103940	169	175	253	299	206	232	305	305	245	247	111	121
31_1103940	175	179	253	273	196	232	317	343	235	247	121	131
32_1103940	175	179	253	273	196	196	329	343	235	247	111	131
33_1103940	153	161	253	273	196	232	317	343	235	247	111	131
34_1103940	161	161	253	273	196	196	317	343	235	247	111	131
35_1103940	175	179	253	273	196	196	329	329	235	247	000	000
36_1103940	161	179	253	273	196	200	329	343	235	247	111	131
37_1103940	161	179	253	273	000	000	305	317	235	247	111	119
38_1103940	163	173	257	265	000	000	000	000	221	225	97	101
39_1103940	161	179	253	273	196	196	329	343	235	247	121	131
40_1103940	163	163	237	261	000	000	319	329	221	225	97	99
41_1103940	153	161	253	253	206	232	000	000	225	235	117	121
42_1103940	153	163	253	273	204	206	305	329	235	247	119	119
43_1103940	175	179	253	273	196	200	305	329	235	247	111	119
44_1103940	175	179	253	273	196	196	305	317	235	247	111	119
45_1103940	161	175	253	273	196	232	305	329	235	247	121	131
46_1103940	153	153	277	281	196	204	305	305	225	229	115	121
47_1103940	153	161	253	295	206	232	305	329	225	245	105	105
48_1103940	161	179	253	273	200	232	317	343	235	247	111	131
49_1103940	161	179	253	273	196	196	329	343	235	235	111	131
50_1103940	153	175	253	299	196	206	305	305	225	247	115	121
51_1103940	161	179	253	273	200	232	329	343	235	247	111	119
52_1103940	155	189	000	000	196	200	301	301	217	217	93	99
53_1103940	163	163	237	265	224	228	323	329	221	225	97	99
54_1103940	161	179	000	000	196	200	305	329	235	247	119	121
55_1103940	161	161	253	273	196	232	305	317	235	235	121	131
56_1103940	153	175	253	299	196	206	305	325	225	229	105	115
57_1103940	155	185	000	000	196	200	301	301	217	217	93	99
58_1103940	161	161	253	273	196	196	329	343	235	235	121	131
59_1103940	175	179	253	273	196	200	329	343	235	247	119	121
60_1103940	161	179	253	273	196	200	329	343	235	235	119	121
61_1103940	161	175	253	273	196	232	317	343	235	247	121	131
62_1103940	161	179	253	273	196	200	305	317	235	235	121	131
63_1103940	153	175	253	299	196	206	305	325	225	229	105	119
64_1103940	161	179	253	273	196	232	317	343	235	247	111	119
65_1103940	175	179	253	273	000	000	305	317	235	235	121	131
66_1103940	161	161	253	273	000	000	305	329	235	235	111	131
67_1103940	161	161	253	273	000	000	305	317	235	247	119	121
68_1103940	175	175	253	273	000	000	317	345	245	247	115	117
69_1103940	153	175	281	299	000	000	305	325	225	229	119	121
70_1103940	153	161	253	295	000	000	305	331	235	245	105	117
71_1103940	153	175	281	299	000	000	305	325	225	247	105	119
72_1103940	153	175	281	299	000	000	305	325	235	247	111	119
73_1103940	161	179	253	273	196	232	331	343	235	235	000	000
74_1103940	161	161	253	273	196	200	000	000	235	235	000	000
75_1103940	161	161	253	253	196	196	000	000	235	235	000	000
76_1103940	161	161	253	273	196	200	317	317	000	000	119	121
78_1103940	161	175	253	273	196	200	000	000	000	000	111	119
79_1103940	161	179	253	273	196	200	305	305	000	000	111	119
87_1103940	161	169	253	273	000	000	305	305	000	000	117	119
88_1103940	161	179	253	273	196	196	000	000	000	000	119	121
89_1103940	000	000	253	253	196	196	305	329	000	000	105	105
90_1103940	153	161	253	273	196	200	305	305	000	000	117	121
91_1103940	173	173	253	299	000	000	305	317	000	000	111	119
92_1103940	161	161	253	273	196	200	305	317	235	247	119	131
01_1104344	161	175	253	273	182	196	303	305	217	235	119	123
02_1104344	161	175	253	253	196	196	303	305	217	247	119	123
03_1104344	161	179	253	273	196	206	311	325	235	245	105	111
04_1104344	153	161	273	273	196	196	303	305	217	247	119	121
05_1104344	161	175	253	273	196	196	303	305	217	247	119	121
06_1104344	161	175	253	253	196	196	305	339	245	247	119	121
07_1104344	161	175	253	273	196	206	305	339	235	245	119	121
08_1104344	161	175	253	253	196	206	305	339	217	247	119	121
09_1104344	153	161	253	273	196	206	000	000	217	235	119	123
10_1104344	153	161	253	273	196	206	303	305	217	247	119	121
11_1104344	153	161	253	253	196	206	303	305	217	235	119	121
12_1104344	161	175	253	253	196	206	303	305	235	245	119	121
14_1104344	169	175	253	257	226	232	329	333	227	229	105	105
15_1104344	153	161	273	273	196	206	303	305	235	245	119	123
16_1104344	153	161	253	273	196	196	303	305	217	227	000	000
17_1104344	153	161	253	273	196	206	303	305	217	235	119	121
18_1104344	161	175	253	273	196	206	303	305	217	247	119	123
19_1104344	153	161	253	273	196	206	305	339	235	245	119	121
20_1104344	161	175	253	253	196	196	305	339	217	247	119	121
21_1104344	153	161	253	273	196	196	305	339	217	227	119	123
22_1104344	161	175	273	273	196	196	305	339	225	247	000	000
23_1104344	161	179	253	295	196	196	331	353	235	245	105	121
24_1104344	153	161	251	273	196	196	303	305	000	000	111	121
25_1104344	161	175	253	297	200	206	317	325	225	235	119	131
26_1104344	161	175	253	273	196	206	305	339	245	247	119	121
27_1104344	153	161	253	273	196	196	303	305	217	235	119	123
28_1104344	153	161	273	273	196	196	305	339	217	247	119	121
29_1104344	153	161	253	273	196	206	303	305	217	235	119	123
30_1104344	161	175	253	273	196	196	303	305	000	000	119	123
31_1104344	161	175	253	253	196	196	305	339	235	245	119	121
32_1104344	153	161	253	273	196	196	305	339	225	247	119	123
33_1104344	153	161	253	253	196	206	303	305	000	000	119	123
34_1104344	161	169	257	297	200	232	325	329	235	249	119	119
35_1104344	161	163	249	299	196	232	331	339	245	247	105	123
36_1104344	153	161	253	273	196	206	305	339	245	247	119	121
37_1104344	161	175	253	273	196	196	305	339	235	245	119	123
38_1104344	161	175	253	273	196	206	303	305	000	000	119	123
39_1104344	153	161	253	273	196	206	303	305	245	247	119	123
40_1104344	153	161	000	000	196	206	305	339	245	247	119	123
41_1104344	153	161	273	273	196	196	000	000	000	000	119	123
42_1104344	153	161	253	253	196	206	305	339	235	245	119	121
43_1104344	161	175	253	297	200	206	303	329	225	235	105	119
44_1104344	161	175	253	273	196	196	305	339	235	245	119	121
45_1104344	161	175	253	273	196	206	305	339	235	245	119	123
46_1104344	161	175	273	273	196	196	305	339	235	245	119	123
47_1104344	161	179	253	273	196	206	325	353	235	245	105	111
48_1104344	153	161	253	273	196	206	305	339	217	247	119	123
49_1104344	161	169	253	273	200	206	325	329	235	249	105	119
50_1104344	161	175	273	273	196	196	305	339	217	235	119	123
51_1104344	153	161	253	253	196	206	303	305	217	235	119	121
52_1104344	161	175	273	273	196	196	303	305	245	247	119	123
53_1104344	161	175	253	253	196	196	305	339	235	245	119	121
54_1104344	161	175	257	273	200	232	303	317	213	223	105	105
55_1104344	161	169	257	273	196	206	325	329	225	235	105	119
56_1104344	153	161	253	273	196	206	329	353	225	235	115	119
57_1104344	161	175	253	273	196	206	303	305	235	245	119	121
01_1103536	163	163	253	253	200	214	000	000	247	247	105	117
02_1103536	161	163	253	273	196	196	309	309	235	247	105	119
03_1103536	163	163	253	273	200	214	305	309	245	247	117	121
04_1103536	163	163	000	000	000	000	305	305	235	247	105	117
07_1103536	161	163	253	273	196	206	305	305	235	245	117	121
08_1103536	161	163	253	273	196	214	305	309	247	247	105	105
09_1103536	161	163	253	273	196	206	305	305	245	247	105	105
10_1103536	161	163	253	273	196	200	000	000	235	247	105	119
